# Supplementary material for: Zoonoses research in Somalia: A scoping review using a One Health approach
Source: One Health. 2023 Sep 1;17:100626. doi: 10.1016/j.onehlt.2023.100626 (PMC10665144; doi:10.1016/j.onehlt.2023.100626)
Supplement: Supplementary file 3 — List of papers (n = 76) included in the study with their references. [file mmc3.csv]

Title	Authors	Abstract	Published Year	Journal	Volume	Issue	Pages	Accession Number	Electronic Resource Number
Outbreaks of Rift Valley fever in Kenya, Somalia and United Republic of Tanzania, December 2006-April 2007	World Health Organization	Unusually heavy rainfall was recorded in eastern Africa between October and December 2006, leading to flooding in several regions of Ethiopia, Kenya, Somalia and the United Republic of Tanzania. This created ideal conditions for the hatching and breeding of flood-water Aedes mosquitoes; these mosquitoes are the principal vector and inter-epizootic reservoir for Rift Valley fever in eastern Africa…	2007	Releve epidemiologique hebdomadaire	82	20	169-78	MEDLINE:17508438
Quantitative Real-Time RT-PCR Detection of Flaviviruses Associated with Camel Ticks in Egypt	Abdel-Shafy, Sobhy; Allam, Nesreen A. T.	Tick-borne flaviviruses are among the most important arboviruses. Their high genetic diversity and immunological relatedness makes them extremely challenging to diagnose. The present study aimed to assess their infection risks, with special regards to Alkhurma hemorrhagic fever virus (AHFV), applying one-step quantitative real-time RT-PCR assay (qReal-Time RT-PCR) as analytical tool for different…	2013	Global Veterinaria	10	4	394-402	ZOOREC:ZOOR15101001625
HUMAN TOXOPLASMOSIS IN SOMALIA - PREVALENCE OF TOXOPLASMA ANTIBODIES IN A VILLAGE IN THE LOWER SCEBELLI REGION AND IN MOGADISHU	Ahmed, H. J.; Mohammed, H. H.; Yusuf, M. W.; Ahmed, S. F.; Huldt, G.		1988	Transactions of the Royal Society of Tropical Medicine and Hygiene	82	2	330-332	WOS:A1988N315400053	10.1016/0035-9203(88)90465-8
Cystic hydatidosis in slaughtered goats from various municipal abattoirs in Oman	Al-Kitani, Fadya; Baqir, Senan; Hussain, Muhammad Hammad; Roberts, Derek	A passive surveillance study was conducted from April 2012 to April 2013 to determine the incidence, the affect of age, sex and cyst location, fertility, and viability on the occurrence of cystic hydatidosis in slaughtered goats from six municipal abattoirs around Oman. Morphologic characterization of suspected visceral organs has shown that Echinococcos granulosus (E. granulosus) metacestodes we…	2014	Tropical Animal Health and Production	46	8	1357-1362	WOS:000345096500004	10.1007/s11250-014-0646-x
Identifying hotspots of viral haemorrhagic fevers in the Eastern Mediterranean Region: perspectives for the Emerging and Dangerous Pathogens Laboratory Network	Altmann, Mathias; Nahapetyan, Karen; Asghar, Humayun	Background: The emergence and re-emergence of viral haemorrhagic fevers (VHFs) is a growing concern worldwide. They are associated with major epidemics with an estimated 51-101 million cases each year, of which around 67 000 are fatal. In 2007,13 countries in the Eastern Mediterranean Region reported VHF cases. Aims: The main purpose of the study was to review the epidemiological situation in the…	2018	Eastern Mediterranean Health Journal	24	11	1049-1057	WOS:000456445500004	10.26719/emhj.18.002
SEROLOGICAL AND BACTERIOLOGICAL INVESTIGATION ON BRUCELLOSIS IN DOMESTIC RUMINANTS OF THE SOMALI DEMOCRATIC-REPUBLIC	Andreani, E.; Prosperi, S.; Salim, A. H.; Arush, A. M.		1982	Revue D Elevage Et De Medecine Veterinaire Des Pays Tropicaux	35	4	329-333	WOS:A1982QW07000002
Prediction of a Rift Valley fever outbreak	Anyamba, Assaf; Chretien, Jean-Paul; Small, Jennifer; Tucker, Compton J.; Formenty, Pierre B.; Richardson, Jason H.; Britch, Seth C.; Schnabelf, David C.; Erickson, Ralph L.; Linthicum, Kenneth J.	El Nino/Southern Oscillation related climate anomalies were analyzed by using a combination of satellite measurements of elevated sea-surface temperatures and subsequent elevated rainfall and satellite-derived normalized difference vegetation index data. A Rift Valley fever (RVF) risk mapping model using these climate data predicted areas where outbreaks of RVF in humans and animals were expected…	2009	Proceedings of the National Academy of Sciences of the United States of America	106	3	955-959	WOS:000262809700052	10.1073/pnas.0806490106
Prediction, Assessment of the Rift Valley Fever Activity in East and Southern Africa 2006-2008 and Possible Vector Control Strategies	Anyamba, Assaf; Linthicum, Kenneth J.; Small, Jennifer; Britch, Seth C.; Pak, Edwin; de La Rocque, Stephane; Formenty, Pierre; Hightower, Allen W.; Breiman, Robert F.; Chretien, Jean-Paul; Tucker, Compton J.; Schnabel, David; Sang, Rosemary; Haagsma, Karl; Latham, Mark; Lewandowski, Henry B.; Magdi, Salih Osman; Mohamed, Mohamed Ally; Nguku, Patrick M.; Reynes, Jean-Marc; Swanepoel, Robert	Historical outbreaks of Rift Valley fever (RVF) since the early 1950s have been associated with cyclical patterns of the El Nino/Southern Oscillation (ENSO) phenomenon, which results in elevated and widespread rainfall over the RVF endemic areas of Africa. Using satellite measurements of global and regional elevated sea surface temperatures, elevated rainfall, and satellite derived-normalized dif…	2010	American Journal of Tropical Medicine and Hygiene	83	2	43-51	WOS:000280694500007	10.4269/ajtmh.2010.09-0289
A 48-Year-Old Somali Woman with Hip Pain	Babady, N. Esther; Pritt, Bobbi S.; Walker, Randall C.; Rosenblatt, Jon E.; Binnicker, Matthew J.		2009	Clinical Infectious Diseases	49	5	764-765	WOS:000268662300016	10.1086/605083
PRODUCTIVITY AND HEALTH OF CAMELS (CAMELUS-DROMEDARIUS) IN SOMALIA - ASSOCIATIONS WITH TRYPANOSOMIASIS AND BRUCELLOSIS	Baumann, M. P. O.; Zessin, K. H.	In Somalia, one of the world's largest dromedary populations of about 5-3 million animals are kept by nomadic pastoralists under traditional management. Interest in the development potential of camel herds in the semi-arid areas of central Somalia initiated an investigation to determine the productivity of herds, their major diseases and likely associations among these parameters. Using a systems…	1992	Tropical Animal Health and Production	24	3	145-156	WOS:A1992KA73700005	10.1007/bf02359606
CONTRASTING ROLES OF RIVERS AND WELLS AS SOURCES OF DRINKING-WATER ON ATTACK AND FATALITY RATES IN A HEPATITIS-E EPIDEMIC IN SOMALIA	Bile, K.; Isse, A.; Mohamud, O.; Allebeck, P.; Nilsson, L.; Norder, H.; Mushahwar, I. K.; Magnius, L. O.	In early 1988, an increased incidence of acute hepatitis was observed in villages along the Shebeli River in the Lower Shebeli region of Somalia. This was followed by a large epidemic that lasted until late 1989. In a survey of 142 villages with a population of 245,312 individuals, 11,413 icteric cases were recorded, of which 346 died, corresponding to an attack rate and a case fatality rate of 4…	1994	American Journal of Tropical Medicine and Hygiene	51	4	466-474	WOS:A1994PN55300015	10.4269/ajtmh.1994.51.466
COXIELLA-BURNETII ANTIBODY PREVALENCES AMONG HUMAN-POPULATIONS IN NORTHEAST AFRICA DETERMINED BY ENZYME-IMMUNOASSAY	Botros, B. A. M.; Soliman, A. K.; Salib, A. W.; Olson, J.; Hibbs, R. G.; Williams, J. C.; Darwish, M.; Eltigani, A.; Watts, D. M.	Retrospective serosurveys were conducted to determine the prevalence of antibody to phase-I Coxiella burnetii among humans in various locations of north-east Africa. Sera were tested by the enzyme immunoassay (EIA). Initially the EIA was compared with the standard indirect fluorescent antibody (IFA) method for the detection of antibody to C. burnetii. Results indicated that the EIA was slightly l…	1995	Journal of Tropical Medicine and Hygiene	98	3	173-178	WOS:A1995RD73900007
A reassortant Bunyavirus isolated from acute hemorrhagic fever cases in Kenya and Somalia	Bowen, M. D.; Trappier, S. G.; Sanchez, A. J.; Meyer, R. F.; Goldsmith, C. S.; Zaki, S. R.; Dunster, L. M.; Peters, C. J.; Ksiazek, T. G.; Nichol, S. T.; Force, R. V. F. Task	In late 1997 and early 1998, a large outbreak of hemorrhagic fever occurred in East Africa. Clinical samples were collected in Kenya and southern Somalia, and 27 of 115 (23%) hemorrhagic fever patients tested showed evidence of acute infection with Rift Valley fever (RVF) virus as determined by IgM detection, virus isolation, detection of virus RNA by reverse transcription-polymerise chain reacti…	2001	Virology	291	2	185-190	WOS:000173361500001	10.1006/viro.2001.1201
HEPATITIS-E VIRUS-INFECTION IN SOLDIERS SENT TO ENDEMIC REGIONS	Buisson, Y.; Coursaget, P.; Bercion, R.; Anne, D.; Debord, T.; Roue, R.		1994	Lancet	344	8930	1165-1166	WOS:A1994PN06600062	10.1016/s0140-6736(94)90677-7
THREAT OF HEPATITIS-E VIRUS-INFECTION IN SOMALIA DURING OPERATION RESTORE HOPE	Burans, J. P.; Sharp, T.; Wallace, I.; Longer, C.; Thornton, S.; Batchelor, R.; Clemens, V.; Hyams, K. C.	In support of Operation Restore Hope, the United States military established a diagnostic laboratory for infectious diseases, the Joint Forward Laboratory, in Mogadishu, Somalia. Because sporadic hepatitis due to unknown causes was a frequent problem, staff members of the Joint Forward Laboratory evaluated 31 Somalis, five displaced Ethiopians, and three Western relief workers who had acute clini…	1994	Clinical Infectious Diseases	18	1	100-102	WOS:A1994MX20500013	10.1093/clinids/18.1.100
HUMAN LEPTOSPIROSIS IN SOMALIA - A SEROLOGICAL SURVEY	Cacciapuoti, B.; Nuti, M.; Pinto, A.; Sabrie, A. M.		1982	Transactions of the Royal Society of Tropical Medicine and Hygiene	76	2	178-182	WOS:A1982NN70200009	10.1016/0035-9203(82)90270-x
STUDIES IN SOMALIA	Cahill, K. M.		1971	Transactions of the Royal Society of Tropical Medicine and Hygiene	65	1	28-&	WOS:A1971I780400046	10.1016/0035-9203(71)90182-9
Predicting Abundances of Aedes mcintoshi, a primary Rift Valley fever virus mosquito vector	Campbell, Lindsay P.; Reuman, Daniel C.; Lutomiah, Joel; Peterson, A. Townsend; Linthicum, Kenneth J.; Britch, Seth C.; Anyamba, Assaf; Sang, Rosemary	Rift Valley fever virus (RVFV) is a mosquito-borne zoonotic arbovirus with important livestock and human health, and economic consequences across Africa and the Arabian Peninsula. Climate and vegetation monitoring guide RVFV forecasting models and early warning systems; however, these approaches make monthly predictions and a need exists to predict primary vector abundances at finer temporal scal…	2019	Plos One	14	12		WOS:000534238700032	10.1371/journal.pone.0226617
A 2-YEAR STUDY OF ENTERIC INFECTIONS ASSOCIATED WITH DIARRHEAL DISEASES IN CHILDREN IN URBAN SOMALIA	Casalino, M.; Yusuf, M. W.; Nicoletti, M.; Bazzicalupo, P.; Coppo, A.; Colonna, B.; Cappelli, C.; Bianchini, C.; Falbo, V.; Ahmed, H. J.; Omar, K. H.; Maxamuud, K. B.; Maimone, F.		1988	Transactions of the Royal Society of Tropical Medicine and Hygiene	82	4	637-641	WOS:A1988Q036200047	10.1016/0035-9203(88)90542-1
Acute Fasciola hepatica infection attributed to chewing Khat	Cats, A.; Scholten, P.; Meuwissen, S. G. M.; Kuipers, E. J.		2000	Gut	47	4	584-585	WOS:000089535400023	10.1136/gut.47.4.584
Rift Valley Fever--East Africa, 1997-1998	Centers for Disease, Control; Prevention	In December 1997, the Kenya Ministry of Health and the World Health Organization (WHO) in Nairobi received reports of 478 unexplained deaths in the North Eastern province of Kenya and southern Somalia. Clinical features included acute onset of fever and headache associated with hemorrhage (hematochezia, hematemesis, and bleeding from other mucosal sites). Local health officials also reported high…	1998	MMWR. Morbidity and mortality weekly report	47	13	261-4	MEDLINE:9565487
Imported Human Fascioliasis, United Kingdom	Chand, Meera A.; Herman, Joanna S.; Partridge, David G.; Hewitt, Kirsten; Chiodini, Peter L.		2009	Emerging Infectious Diseases	15	11	1876-1877	WOS:000271696600045	10.3201/eid1511.090511
DETECTION OF IGA CLASS ANTIBODY TO HEPATITIS-E VIRUS IN SERUM SAMPLES FROM PATIENTS WITH HEPATITIS-E VIRUS-INFECTION	Chau, K. H.; Dawson, G. J.; Bile, K. M.; Magnius, L. O.; Sjogren, M. H.; Mushahwar, I. K.	A newly developed assay for IgA class antibody to hepatitis E virus (IgA anti-HEV) was used to study 145 serum samples collected during an outbreak of an enterically transmitted hepatitis that occurred in 3 villages in the lower Shebeli region of Southern Somalia between January, 1988 and November, 1989. A total of 52.4% of the afflicted patients were found positive for IgA anti-HEV, and 73.1% of…	1993	Journal of Medical Virology	40	4	334-338	WOS:A1993LP67700013	10.1002/jmv.1890400414
OUTBREAK OF SALMONELLOSIS IN CAMELS IN NORTHEAST OF SOMALI-DEMOCRATIC-REPUBLIC	Cheyne, I. A.; Pegram, R. G.; Cartwright, C. F.		1977	Tropical Animal Health and Production	9	4	238-240	WOS:A1977EA20600008	10.1007/bf02240346
Crimean-Congo Hemorrhagic Fever Virus in Ticks from Imported Livestock, Egypt	Chisholm, Katherine; Dueger, Erica; Fahmy, Nermeen T.; Samaha, Hamed Abdel Tawab; Zayed, Alia; Abdel-Dayem, Mahmoud; Villinski, Jeffrey T.		2012	Emerging Infectious Diseases	18	1	181-182	WOS:000298973000044	10.3201/eid1801.111071
Fasciola hepatica as a cause of jaundice after chewing khat: a case report	de Bree, L. C. J.; Bodelier, A. G. L.; Verburg, G. P.	Fasciola hepatica is a worldwide distributed zoonotic trematode incidentally infecting humans. Although often symptomatic, fascioliasis can cause a wide spectrum of disease. The diagnosis can be established by stool examination detecting ova of the parasite, although serological testing has a higher sensitivity and specificity in the acute phase of disease. This case presents a 24-year-old Somali…	2013	Netherlands Journal of Medicine	71	9	478-479	WOS:000328140500006
Epidemiology of Taenia saginata taeniosis/cysticercosis: a systematic review of the distribution in southern and eastern Africa	Dermauw, Veronique; Dorny, Pierre; Braae, Uffe Christian; Devleesschauwer, Brecht; Robertson, Lucy J.; Saratsis, Anastasios; Thomas, Lian F.	BackgroundThe beef tapeworm, Taenia saginata, causing cysticercosis in bovines and taeniosis in humans, is thought to have a global distribution. In eastern and southern Africa, cattle production plays a crucial role in the economy, but a clear overview of the prevalence of T. saginata in the region is still lacking. This review aims to summarize existing knowledge on T. saginata taeniosis and bo…	2018	Parasites & Vectors	11			WOS:000449464500003	10.1186/s13071-018-3163-3
Coxiella burnetii in Dromedary Camels (Camelus dromedarius): A Possible Threat for Humans and Livestock in North Africa and the Near and Middle East?	Devaux, Christian A.; Osman, Ikram Omar; Million, Matthieu; Raoult, Didier	The "One Health" concept recognizes that human health is connected to animal health and to the ecosystems. Coxiella burnetii-induced human Q fever is one of the most widespread neglected zoonosis. The main animal reservoirs responsible for C. burnetii transmission to humans are domesticated ruminants, primarily goats, sheep, and cattle. Although studies are still too sparse to draw definitive con…	2020	Frontiers in Veterinary Science	7			WOS:000591600900001	10.3389/fvets.2020.558481
Do camels (Camelus dromedarius) play an epidemiological role in the spread of Shiga Toxin producing Escherichia coli (STEC) infection?	El Sayed, A.; Ahmed, S.; Awad, W.	In the present work, faecal and serum samples from 400 camels were investigated for the presence of Shiga Toxin producing E.coli (STEC) and Anti-Shiga Toxin (Anti-Stx) antibodies, respectively. The used samples were obtained from adult male camels of five east African countries (Egypt, Somalia, Djibouti, Kenya and Sudan) between the years 2002-2004. One E.coli isolate per camel was randomly selec…	2008	Tropical Animal Health and Production	40	6	469-473	WOS:000257126100014	10.1007/s11250-007-9122-1
Hydatid cyst of the foot: a case report	Ewnte, Biniam	BACKGROUND: Hydatid cyst is rarely located in soft tissues. This case of a hydatid cyst over the plantar surface of our patient's foot is one of the rarest presentations. CASE PRESENTATION: This is a case report of a 22-year-old Somali who presented with a lump over the plantar surface of his foot of 1-year duration. The diagnosis of hydatid cyst was made intraoperatively from the typical appeara…	2020	Journal of medical case reports	14	1	6-Jun	MEDLINE:31918746	10.1186/s13256-019-2337-8
BRUCELLA SERO-ACTIVITY IN SOMALI GOATS	Falade, S.; Hussein, A. H.		1979	Tropical Animal Health and Production	11	4	211-212	WOS:A1979HU55200005	10.1007/bf02237804
TADs in the Dromedary	Faye, Bernard	The transboundary diseases in camel are mainly linked to the regional camel meat market from Sahelian countries (from Mauritania to Somalia) to the Arabian peninsula and North Africa. Indeed, the camel flow in relationship with this market is based on live animals' export. Because the camel trade can be formal and informal with interconnections between both sectors and despite veterinary controls…	2019	Transboundary Animal Diseases in Sahelian Africa and Connected Regions			91-103	WOS:000644828000007	10.1007/978-3-030-25385-1_6
High Prevalence and New Genotype of Coxiella burnetii in Ticks Infesting Camels in Somalia	Frangoulidis, Dimitrios; Kahlhofer, Claudia; Said, Ahmed Shire; Osman, Abdinasir Yusuf; Chitimia-Dobler, Lidia; Shuaib, Yassir Adam	Coxiella burnetii is the causative agent of Q fever. It can infect animals, humans, and birds, as well as ticks, and it has a worldwide geographical distribution. To better understand the epidemiology of C. burnetii in Somalia, ticks infesting camels were collected from five different regions, including Bari, Nugaal, Mudug, Sool, and Sanaag, between January and March 2018. Collected ticks were te…	2021	Pathogens	10	6		WOS:000666272700001	10.3390/pathogens10060741
Ngari virus is a Bunyamwera virus reassortant that can be associated with large outbreaks of hemorrhagic fever in Africa	Gerrard, S. R.; Li, L.; Barrett, A. D.; Nichol, S. T.	Two isolates of a virus of the genus Orthobunyavirus (family Bunyaviridae) were obtained from hemorrhagic fever cases during a large disease outbreak in East Africa in 1997 and 1998. Sequence analysis of regions of the three genomic RNA segments of the virus (provisionally referred to as Garissa virus) suggested that it was a genetic reassortant virus with S and L segments derived from Bunyamwera…	2004	Journal of Virology	78	16	8922-8926	WOS:000223046000052	10.1128/jvi.78.16.8922-8926.2004
Seroprevalence of camel brucellosis (Camelus dromedarius) in Somaliland	Ghanem, Yasser M.; El-Khodery, Sabry A.; Saad, Ashraf A.; Abdelkader, Ahemd H.; Heybe, Ahemd; Musse, Yasin A.	The present study was delineated to investigate the prevalence and risk factors of camel brucellosis in Northern Somalia (Somaliland). The study was carried out at three main districts of camel-rearing regions of Somaliland (Awdal, Waqoyi Galbed and Togdheer) in the period from July to November, 2008. A total of 1246 camel blood sera were randomly collected from 42 sporadic small scale camel herd…	2009	Tropical Animal Health and Production	41	8	1779-1786	WOS:000271421200022	10.1007/s11250-009-9377-9
SEROLOGIC EVIDENCE OF RESPIRATORY AND RICKETTSIAL INFECTIONS AMONG SOMALI REFUGEES	Gray, G. C.; Rodier, G. R.; Matrasmaslin, V. C.; Honein, M. A.; Ismail, E. A.; Botros, B. A. M.; Soliman, A. K.; Merrell, B. R.; Wang, S. P.; Grayston, J. T.	Somali refugees living in a camp located in Djibouti were studied in October 1991 and May 1992. The refugees had been living at the camp for about two years. The median age of volunteers was 25 years, of whom 69% were female. Paired sera obtained seven months apart were evaluated by complement fixation, microimmunofluorescence, indirect fluorescent antibody, streptococcal antibody, and enzyme-lin…	1995	American Journal of Tropical Medicine and Hygiene	52	4	349-353	WOS:A1995QX89600015	10.4269/ajtmh.1995.52.349
Parasitological and molecular detection of Trypanosoma spp. in cattle, goats and sheep in Somalia	Hassan-Kadle, Ahmed A.; Ibrahim, Abdalla M.; Nyingilili, Hamisi S.; Yusuf, Abdulkarim A.; Vieira, Rafael F. C.	African animal trypanosomiasis (AAT) affects the livestock of 12.3 million Somalis and constrains their development and wellbeing. There is missing data on AAT in the country after the civil war of the 1990s. Therefore, this study has aimed to assess the prevalence of Trypanosoma spp. in 614 blood samples from cattle (n = 202), goats (n = 206) and sheep (n = 206) in Afgoye and Jowhar districts, S…	2020	Parasitology	147	14	1786-1791	WOS:000594718800019	10.1017/s003118202000178x
Rift Valley fever and Brucella spp. in ruminants, Somalia	Hassan-Kadle, Ahmed A.; Osman, Aamir M.; Shair, Mohamed A.; Abdi, Omar M.; Yusuf, Abdulkarim A.; Ibrahim, Abdalla M.; Vieira, Rafael F. C.	Background Fourteen-years after the last Rift Valley fever (RVF) virus (RVFV) outbreak, Somalia still suffers from preventable transboundary diseases. The tradition of unheated milk consumption and handling of aborted materials poses a public health risk for zoonotic diseases. Limited data are available on RVF and Brucella spp. in Somali people and their animals. Hence, this study has evaluated t…	2021	Bmc Veterinary Research	17	1		WOS:000687184800001	10.1186/s12917-021-02980-0
Epidemiology of viral hepatitis in Somalia: Systematic review and meta-analysis study	Hassan-Kadle, Mohamed Abdulkadir; Osman, Mugtaba Sulaiman; Ogurtsov, Pavel Petrovich	AIM To provide a clear understanding of viral hepatitis epidemiology and their clinical burdens in Somalia. METHODS A systematic review and meta-analysis was conducted as Preferred Reporting Items for Systematic Reviews and Meta-Analyses guidelines. A comprehensive literature search of published studies on viral hepatitis was performed from 1977-2016 in PubMed, Google Scholar, Science Direct, Wor…	2018	World Journal of Gastroenterology	24	34	3927-3957	WOS:000444540100011	10.3748/wjg.v24.i34.3927
THE THREAT OF INFECTIOUS-DISEASES IN SOMALIA	Heppner, D. G.; Magill, A. J.; Gasser, R. A.; Oster, C. N.		1993	New England Journal of Medicine	328	14	1061-1068	WOS:A1993KW28200039	10.1056/nejm199304083281430
Recent outbreaks of rift valley Fever in East Africa and the middle East	Himeidan, Yousif E.; Kweka, Eliningaya J.; Mahgoub, Mostafa M.; El Rayah, El Amin; Ouma, Johnson O.	Rift Valley fever (RVF) is an important neglected, emerging, mosquito-borne disease with severe negative impact on human and animal health. Mosquitoes in the Aedes genus have been considered as the reservoir, as well as vectors, since their transovarially infected eggs withstand desiccation and larvae hatch when in contact with water. However, different mosquito species serve as epizootic/epidemi…	2014	Frontiers in public health	2		169-169	MEDLINE:25340047	10.3389/fpubh.2014.00169
A SURVEY OF BOVINE BRUCELLOSIS IN THE SOUTHERN PARTS OF SOMALIA A COMPARATIVE STUDY OF PREVALENCE OF THE DISEASE IN FARM ANIMALS AND ANIMALS FROM NOMADIC HERDS	Hussein, A. S.; Singh, S. S.; Haji, H.	The results of a survey of bovine brucellosis in the southern part of Somalia Democratic Republic is reported. A total of 902 serum samples from Government and Muncipal farms and 2184 samples from nomadic animals were tested using the serum agglutination test. Three hundred and fifty three human serum samples were also examined. The prevalence of Bovine Brucellosis in Government/Municipal farms i…	1978	Bulletin of Animal Health and Production in Africa	26	2	150-153	BCI:BCI197968042049
EPIDEMIOLOGIC-STUDY OF PARASITIC INFECTIONS IN SOMALI NOMADS	Ilardi, I.; Sebastiani, A.; Leone, F.; Madera, A.; Bile, M. K.; Shiddo, S. C.; Mohamed, H. H.; Amiconi, G.		1987	Transactions of the Royal Society of Tropical Medicine and Hygiene	81	5	771-772	WOS:A1987K878000024	10.1016/0035-9203(87)90027-7
Novel Streptococcus infantarius subsp infantarius variants harboring lactose metabolism genes homologous to Streptococcus thermophilus	Jans, Christoph; Gerber, Andrea; Bugnard, Josephine; Njage, Patrick Murigu Kamau; Lacroix, Christophe; Meile, Leo	Streptococcus infantarius subsp. infantarius belongs to the Streptococcus bovis/Streptococcus equinus complex (SBSEC) commonly associated with human and animal infections. We elucidated the lactose metabolism of S. infantarius subsp. infantarius predominant in African fermented milk products. S. infantarius subsp. infantarius isolates (n = 192) were identified in 88% of spontaneously fermented ca…	2012	Food Microbiology	31	1	33-42	WOS:000303228600005	10.1016/j.fm.2012.02.001
Anything rare is possible here: Brucellosis in London in 2012	Javaid, Mahvesh Rana; Farrugia, Mark; Noeman Ahmed, Yasser	Brucellosis is a rare zoonotic disease in the UK but endemic in parts of the world, including the Mediterranean region, South and Central America, Caribbean, Africa and Persian Gulf. Therefore, the most common routes of transmission to the UK are either through emigration or by vacationing in such endemic regions. This provides us the challenge even today, especially in the extensive multi-ethnic…	2013	BMJ case reports	2013			MEDLINE:23576663	10.1136/bcr-2013-009178
Camelpox and its risk to the human population	Jezek, Z.; Kriz, B.; Rothbauer, V.	Camelpox is mainly of economic importance due to its relatively high mortality, loss of condition and fall in milk production and weight of affected camels. Clinically, two distinct types can be distinguished: the severe, generalized form, which appeared more frequently among young animals and the milder, localized form encountered more often in older camels. A higher incidence of illness and a t…	1983	Journal of hygiene, epidemiology, microbiology, and immunology	27	1	29-42	MEDLINE:6304186
PARASITIC SEROLOGIC STUDIES IN SOMALILAND	Kagan, I. G.; Cahill, K. M.		1968	American Journal of Tropical Medicine and Hygiene	17	3	392-&	WOS:A1968B209100009	10.4269/ajtmh.1968.17.392
An outbreak of Crimean-Congo hemorrhagic fever in the United Arab Emirates, 1994-1995	Khan, A. S.; Maupin, G. O.; Rollin, P. E.; Noor, A. M.; Shurie, H. H. M.; Shalabi, A. G. A.; Wasef, S.; Haddad, Y. M. A.; Sadek, R.; Ijaz, K.; Peters, C. J.; Ksiazek, T. G.	A multi-faceted investigation was conducted in the United Arab Emirates to characterize the epidemiologic and ecologic factors underlying an outbreak of Crimean-Congo hemorrhagic fever (CCHF) noted in November 1994 among abattoir workers. A chart review was conducted among hospitalized suspected cases of viral hemorrhagic fever with onset between January 1994 and March 1995 coupled with serologic…	1997	American Journal of Tropical Medicine and Hygiene	57	5	519-525	WOS:A1997YH44200004	10.4269/ajtmh.1997.57.519
Risk assessment and cost-effectiveness of animal health certification methods for livestock export in Somalia	Knight-Jones, T. J. D.; Njeumi, F.; Elsawalhy, A.; Wabacha, J.; Rushton, J.	Livestock export is vital to the Somali economy. To protect Somali livestock exports from costly import bans used to control the international spread of disease, better certification of livestock health status is required. We performed quantitative risk assessment and cost-effectiveness analysis on different health certification protocols for Somali livestock exports for six transboundary disease…	2014	Preventive Veterinary Medicine	113	4	469-483	WOS:000332810300013	10.1016/j.prevetmed.2014.01.003
A STUDY OF CAMELPOX IN SOMALIA	Kriz, B.		1982	Journal of Comparative Pathology	92	1	8-Jan	WOS:A1982NF09200002	10.1016/0021-9975(82)90037-8
Pastoralists: Their knowledge untapped	Mohamed, H. A.; Hussein, A. N.		1996	Journal of Camel Practice and Research	3	2	143-146	WOS:A1996WH04500015
Seroprevalence and Risk Factors Associated with Brucella Infection in Camels in the Puntland State of Somalia	Mohamud, Ahmed Said; Kothowa, John Pilate; Mfune, Ruth Lindizyani; Mubanga, Melai; Godfroid, Jacques; Muma, John B.	Brucellosis is an important zoonotic disease caused by members of the genus Brucella. Camel brucellosis has been reported in almost all camel-rearing countries in Africa and Asia. A cross-sectional study was conducted between February 2020 and February 2021 in Galkayo, Garowe, and Bosaso districts in the Puntland State of Somalia to investigate the seroprevalence and risk factors of brucellosis i…	2021	Veterinary Sciences	8	7		WOS:000676978300001	10.3390/vetsci8070137
A Review on the Present Advances on Studies of Toxoplasmosis in Eastern Africa	Mose, John Mokua; Kagira, John Maina; Kamau, David Muchina; Maina, Naomi Wangari; Ngotho, Maina; Karanja, Simon Muturi	Toxoplasmosis is a zoonotic infection caused by the protozoan parasite,Toxoplasma gondii. It was discovered over 100 years ago and is credited as the most successful parasitic organism worldwide, able to infect and multiply in all warm blooded animals including an estimated 2.3 billion people. Toxoplasmosis is asymptomatic in immunocompetent individuals. Infection in the developing fetus and immu…	2020	Biomed Research International	2020			WOS:000555037500002	10.1155/2020/7135268
Zoonotic diseases and the COVID-19 pandemic: Economic impacts on Somaliland's livestock exports to Saudi Arabia	Mtimet, Nadhem; Wanyoike, Francis; Rich, Karl M.; Baltenweck, Isabelle	The livestock sector plays an important socioeconomic role in the Somaliland economy, particularly through revenues from exports. The partial ban on livestock imports from Somalia imposed by Saudi Arabia due to animal health concerns has resulted in significant negative economic impacts for the government and the value chain actors involved. In previous years, the ban was lifted during the Hajj s…	2021	Global Food Security-Agriculture Policy Economics and Environment	28			WOS:000632506700002	10.1016/j.gfs.2021.100512
MERS Coronavirus Neutralizing Antibodies in Camels, Eastern Africa, 1983-1997	Mueller, Marcel A.; Corman, Victor Max; Jores, Joerg; Meyer, Benjamin; Younan, Mario; Liljander, Anne; Bosch, Berend-Jan; Lattwein, Erik; Hilali, Mosaad; Musa, Bakri E.; Bornstein, Set; Drosten, Christian	To analyze the distribution of Middle East respiratory syndrome coronavirus (MERS-CoV)-seropositive dromedary camels in eastern Africa, we tested 189 archived serum samples accumulated during the past 30 years. We identified MERS-CoV neutralizing antibodies in 81.0% of samples from the main camel-exporting countries, Sudan and Somalia, suggesting long-term virus circulation in these animals.	2014	Emerging Infectious Diseases	20	12	2093-2095	WOS:000345729900019	10.3201/eid2012.141026
SEROLOGICAL STUDIES OF AN ENTERICALLY TRANSMITTED NON-A, NON-B-HEPATITIS IN SOMALIA	Mushahwar, I. K.; Dawson, G. J.; Bile, K. M.; Magnius, L. O.	An outbreak of an acute sporadic viral hepatitis occurring at three villages in the lower Shebli region of southern Somalia was studied. Sera were examined for antibodies to hepatitis E virus (HEV) antigen by a recently developed enzyme-linked immunosorbent assay. The prevalence of anti-HEV ranged from 77.8% to 94.0% among the three villages. Anti-HEV prevalence did not differ significantly with …	1993	Journal of Medical Virology	40	3	218-221	WOS:A1993LK25200008	10.1002/jmv.1890400309
Sequential Rift Valley Fever Outbreaks in Eastern Africa Caused by Multiple Lineages of the Virus	Nderitu, Leonard; Lee, John S.; Omolo, Jared; Omulo, Sylvia; O'Guinn, Monica L.; Hightower, Allen; Mosha, Fausta; Mohamed, Mohamed; Munyua, Peninah; Nganga, Zipporah; Hiett, Kelli; Seal, Bruce; Feikin, Daniel R.; Breiman, Robert F.; Njenga, M. Kariuki	Methods. Following confirmation of the RVF epidemic in Kenya on 19 December 2006 and in Tanzania on 2 February 2007, teams were sent to the field for case finding. Human, livestock, and mosquito specimens were collected and viruses isolated. The World Health Organization response team in Kenya worked with the WHO's polio surveillance team inside Somalia to collect information and specimens from S…	2011	Journal of Infectious Diseases	203	5	655-665	WOS:000287028000012	10.1093/infdis/jiq004
Ampicillin resistance and extended spectrum beta-lactamases in Enterobacteriaceae isolated from raw and spontaneously fermented camel milk	Njage, P. M. K.; Dolci, S.; Jans, C.; Wangoh, J.; Lacroix, C.; Meile, L.	The prevalence of ampicillin resistance and extended-spectrum beta-lactamases (ESBL) in the dominant Enterobacteriaceae from raw and spontaneously fermented camel milk (suusac) in Kenya and Somalia was characterized both phenotypically and genotypically. Globally important SHV and CTX-M-type extended-spectrum beta-lactamases (ESBLs) were tested. The Enterobacteriaceae belonged to 15 species from …	2012	African Journal of Microbiology Research	6	7	1446-1452	WOS:000307830900014	10.5897/ajmr11.1293
IgM antibodies in hospitalized children with febrile illness during an inter-epidemic period of measles, in Somalia	Nur, Y. A.; Groen, J.; Yusuf, M. A.; Osterhaus, Adme	Background: In the context of the measles elimination programme, endorsed by the expanded programme on immunization of the World Health Organization, the identification of infections which may be confused with measles is a major challenge. Objective: To determine the causes of febrile illness in children in an inter-epidemic period of measles in a Somalian hospital. Study design: Serological test…	1999	Journal of Clinical Virology	12	1	21-25	WOS:000078699700004	10.1016/s1386-6532(98)00002-x
THE ENDEMIC INFECTIOUS-DISEASES OF SOMALIA	Oldfield, E. C.; Rodier, G. R.; Gray, G. C.		1993	Clinical Infectious Diseases	16		S132-S157	WOS:A1993KN47800002	10.1093/clinids/16.Supplement_3.S132
Reliability of results of the Rose Bengal test performed for export control in northern Somalia	Ostanello, F.; Farina, L.; Turilli, C.; Serra, P.; Cagnolati, V.; Abdullahi, M.; Scagliarini, A.; Prosperi, S.	Sera from sheep and goats in northern Somalia which are exported to countries of the Persian Gulf are systematically checked for brucellosis by local veterinary teams. The standard test used is rapid seroagglutination using the Rose Bengal test (RBT) and seropositive animals are not exported. In order to assess the reliability of the serological results, three randomised batches of samples (653 s…	1999	Revue Scientifique Et Technique De L Office International Des Epizooties	18	3	660-666	WOS:000083833500009	10.20506/rst.18.3.1190
Local, national, and regional viral haemorrhagic fever pandemic potential in Africa: a multistage analysis	Pigott, David M.; Deshpande, Aniruddha; Letourneau, Ian; Morozoff, Chloe; Reiner, Robert C., Jr.; Kraemer, Moritz U. G.; Brent, Shannon E.; Bogoch, Isaac I.; Khan, Kamran; Biehl, Molly H.; Burstein, Roy; Earl, Lucas; Fullman, Nancy; Messina, Jane P.; Mylne, Adrian Q. N.; Moyes, Catherine L.; Shearer, Freya M.; Bhatt, Samir; Brady, Oliver J.; Gething, Peter W.; Weiss, Daniel J.; Tatem, Andrew J.; …	Background Predicting when and where pathogens will emerge is difficult, yet, as shown by the recent Ebola and Zika epidemics, effective and timely responses are key. It is therefore crucial to transition from reactive to proactive responses for these pathogens. To better identify priorities for outbreak mitigation and prevention, we developed a cohesive framework combining disparate methods and …	2017	Lancet	390	10113	2662-2672	WOS:000418101000027	10.1016/s0140-6736(17)32092-5
Incidence and control of brucellosis in the Near East region	Refai, M.	In countries of the Near East region, brucellosis was reported in almost all domestic animals, particularly cattle, sheep and goats. Brucellosis in camels has been reported in Saudi Arabia, Kuwait, Oman, Iraq, Iran, Sudan, Egypt, Libya and Somalia. It has been reported even in racing camels in the United Arab Emirates. In Egypt, brucellosis has been reported also in buffaloes, equines and swine. …	2002	Veterinary Microbiology	90	4-Jan	81-110	WOS:000179268600011	10.1016/s0378-1135(02)00248-1
Molecular investigation of a multisource outbreak of Crimean-Congo hemorrhagic fever in the United Arab Emirates	Rodriguez, L. L.; Maupin, G. O.; Ksiazek, T. G.; Rollin, P. E.; Khan, A. S.; Schwarz, T. F.; Lofts, R. S.; Smith, J. F.; Noor, A. M.; Peters, C. J.; Nichol, S. T.	During the investigation of an outbreak of Crimean-Congo hemorrhagic fever (CCHF) in the United Arab Emirates (UAE) between 1994 and 1995, blood samples from suspected CCHF cases and ticks collected from livestock were tested for CCHF virus by antigen-capture ELISA and by a reverse transcription-polymerase chain reaction. Phylogenetic analysis of partial small (S) segment nucleotide sequences fro…	1997	American Journal of Tropical Medicine and Hygiene	57	5	512-518	WOS:A1997YH44200003	10.4269/ajtmh.1997.57.512
Prevalence of Antibodies to Hepatitis E Virus in Immigrants: A Seroepidemiological Survey in the District of Foggia (Apulia-Southern Italy)	Scotto, Gaetano; Martinelli, Domenico; Giammario, Adele; Prato, Rosa; Fazio, Vincenzina	Hepatitis E virus (HEV) is the etiologic agent of endemically transmitted viral hepatitis. HEV is endemic in developing countries where it occurs in sporadic and endemic forms, but autochthonous sporadic cases of hepatitis E have been reported in North America and in Europe, including Italy. The aim of the present study was to assess the seroprevalence of antibodies to HEV in immigrants from deve…	2013	Journal of Medical Virology	85	2	261-265	WOS:000312544400011	10.1002/jmv.23400
Illness in Journalists and Relief Workers Involved in International Humanitarian Assistance Efforts in Somalia, 1992-93	Sharp; DeFraites; Thornton; Burans; Wallace	Background: Journalists and relief workers participating in international relief efforts in Somalia following the intervention of outside armed forces in late 1992, were faced with a number of threats to their health. Principally these threats were from endemic infectious diseases and trauma. Methods: In-patient, emergency clinic, and laboratory records of U.S. military field hospitals, which pro…	1995	Journal of travel medicine	2	2	70-76	MEDLINE:9815365	10.1111/j.1708-8305.1995.tb00630.x
DIARRHEAL-DISEASE AMONG MILITARY-PERSONNEL DURING OPERATION-RESTORE-HOPE, SOMALIA, 1992-1993	Sharp, T. W.; Thornton, S. A.; Wallace, M. R.; Defraites, R. E.; Sanchez, J. L.; Batchelor, R. A.; Rozmajzl, P. J.; Hanson, R. K.; Echeverria, P.; Kapikian, A. Z.; Xiang, X. J.; Estes, M. K.; Burans, J. P.	The potential for widespread diarrheal disease was regarded as a substantial threat to U.S. troops participating in the early phases of Operation Restore Hope in Somalia. Outpatient surveillance of 20,859 U.S. troops deployed during the first eight weeks, however, indicated that a mean of only 0.8% (range 0.5-1.2%) of personnel sought care for diarrhea each week, and in three epidemiologic survey…	1995	American Journal of Tropical Medicine and Hygiene	52	2	188-193	WOS:A1995QL87700017	10.4269/ajtmh.1995.52.188
Screening for Rift Valley fever infection in northern Somalia: A GIS based survey method to overcome the lack of sampling frame	Soumare, Baba; Tempia, Stefano; Cagnolati, Vittorio; Mohamoud, Abdullatif; Van Huylenbroeck, Guido; Berkvens, Dirk	Following repeated import bans imposed by Saudi Arabia on livestock originated from Somalia due to suspicion of Rift Valley fever (RVF) presence and the severe socio-economic consequences of this, it was imperative for the Somaliland government to carry out surveillance activities in order to determine the status of transboundary diseases in its territory. A GIS computer software (Arcview((R))) w…	2007	Veterinary Microbiology	121	4-Mar	249-256	WOS:000245797300006	10.1016/j.vetmic.2006.12.017
Effects of livestock import bans imposed by Saudi Arabia on Somaliland for sanitary reasons related to Rift Valley fever	Soumare, B.; Thys, E.; Berkvens, D.; Hashi, A.; Van Huylenbroeck, G.	Data were gathered from Berbera Port official records and Food and Agriculture Organization (FAO)food monitoring units (FSAU and FEWS), but mainly from interviews with 600 Somaliland livestock producers and 15 key exporters to assess the socioeconomic effects of the ban on livestock imports imposed on Somaliland following Rift Valley fever outbreaks. The study revealed that between February 1998 …	2006	Outlook on Agriculture	35	1	19-24	WOS:000236466400003	10.5367/000000006776207645
HEPATITIS-E VIRUS-INFECTION IN BELGIAN SOLDIERS	Vandenvelde, C.; Heyvaert, F.; Maes, F.; Kadi, L.; Opstelten, R.		1994	Lancet	344	8924	747-747	WOS:A1994PF18700035	10.1016/s0140-6736(94)92234-9
Bovine brucellosis in the southern regions of the Somali Democratic Republic	Wernery, U.; Karani, A.; Vertal, P.		1976	Bulletin of animal health and production in Africa. Bulletin des sante et production animales en Afrique	24	3	255-60	MEDLINE:16300349
ISOLATION OF 54 SALMONELLA STRAINS INCLUDING 14 SEROTYPES FROM DOMESTIC-ANIMALS IN SOMALI-DEMOCRATIC-REPUBLIC	Wernery, U.; Thimm, B.		1978	Zentralblatt Fur Veterinarmedizin Reihe B-Journal of Veterinary Medicine Series B-Infectious Diseases Immunology Food Hygiene Veterinary Public Health	25	7	539-546	WOS:A1978FX79600002
Brucella melitensis: an unexpected isolate from cerebrospinal fluid	Wheat, P. F.; Dabbs, D. J.; Thickett, K. J.	A specimen of cerebrospinal fluid was initially handled with 'category 3' precautions because the patient came from Somalia, where tuberculosis and HIV infection are endemic. An isolate from the specimen, initially thought to be a Neisseria species, was subsequently handled on the open bench. It was later identified as Brucella melitensis. Laboratory procedures should allow for the possibility of…	1995	Communicable disease report. CDR review	5	4	R56-7	MEDLINE:7735352
IDENTIFICATION OF RICKETTSIA-CONORII INFECTION BY POLYMERASE CHAIN-REACTION IN A SOLDIER RETURNING FROM SOMALIA	Williams, W. J.; Radulovic, S.; Dasch, G. A.; Lindstrom, J.; Kelly, D. J.; Oster, C. N.; Walker, D. H.	A soldier developed characteristic manifestations of boutonneuse fever shortly after leaving Somalia. Rickettsial DNA was detected in a biopsy sample of the tache noire by a polymerase chain reaction (PCR) in which primers derived from the 190-kD antigen gene of Rickettsia rickettsii were used. The source of this DNA was identified as Rickettsia conorii by restriction fragment length polymorphism…	1994	Clinical Infectious Diseases	19	1	93-99	WOS:A1994NX66500016	10.1093/clinids/19.1.93
Identification and molecular characterization of Streptococcus equi subsp zooepidemicus isolated from camels (Camelus dromedarius) and camel milk in Kenya and Somalia	Younan, M.; Estoepangestie, A. T. S.; Cengiz, M.; Alber, J.; El-Sayed, A.; Lammler, C.	Seventeen Streptococcus equi subsp. zooepidemicus strains isolated from camels and camel milk in Kenya and Somalia were identified by their cultural characteristics, by biochemical and serological reactions with the help of commercial identification systems and by molecular studies using a multiplex PCR. The isolates were further characterized by a PCR-mediated detection of size polymorphisms in …	2005	Journal of Veterinary Medicine Series B-Infectious Diseases and Veterinary Public Health	52	3	142-146	WOS:000228978500008	10.1111/j.1439-0450.2005.00828.x
SEROLOGICAL SURVEY OF TOXOPLASMOSIS IN SOMALIA	Zardi, O.; Adorisio, E.; Harare, O.; Nuti, M.		1980	Transactions of the Royal Society of Tropical Medicine and Hygiene	74	5	577-581	WOS:A1980KQ00300009	10.1016/0035-9203(80)90143-1
